# Supplementary material for: Computational modelling of cell motility modes emerging from cell-matrix adhesion dynamics
Source: PLoS Comput Biol. 2022 Feb 14;18(2):e1009156. doi: 10.1371/journal.pcbi.1009156 (PMC8880896; doi:10.1371/journal.pcbi.1009156)
Supplement: S1 Data — Also deposited at https://doi.org/10.5281/zenodo.5917626. (TGZ) [file pcbi.1009156.s009.tgz]

Archive with 108 entries (105 files):
- ._tst
- tst
- tst/._doc
- tst/doc
- tst/._src
- tst/src
- tst/src/._pde.cpp
- tst/src/pde.cpp
- tst/src/._dish.cpp
- tst/src/dish.cpp
- tst/src/._movie_adhesioncluster.par
- tst/src/movie_adhesioncluster.par
- tst/src/._hull.cpp
- tst/src/hull.cpp
- tst/src/._simplified_act_J.dat
- tst/src/simplified_act_J.dat
- tst/src/._hull.h
- tst/src/hull.h
- tst/src/._parse.cpp
- tst/src/parse.cpp
- tst/src/._parameter.cpp
- tst/src/parameter.cpp
- tst/src/._dish.h
- tst/src/dish.h
- tst/src/._qtgraph5.cpp
- tst/src/qtgraph5.cpp
- tst/src/._conrec.cpp
- tst/src/conrec.cpp
- tst/src/._ca.cpp
- tst/src/ca.cpp
- tst/src/._parameter.h
- tst/src/parameter.h
- tst/src/._qtgraph.h
- tst/src/qtgraph.h
- tst/src/._misc.cpp
- tst/src/misc.cpp
- tst/src/._misc.h
- tst/src/misc.h
- tst/src/._default.ctb
- tst/src/default.ctb
- tst/src/._random.cpp
- tst/src/random.cpp
- tst/src/._cell.h
- tst/src/cell.h
- tst/src/._parse.h
- tst/src/parse.h
- tst/src/._1.xpm
- tst/src/1.xpm
- tst/src/._cell.cpp
- tst/src/cell.cpp
- tst/src/._sticky.h
- tst/src/sticky.h
- tst/src/._CellularPotts2.pro
- tst/src/CellularPotts2.pro
- tst/src/._edges.h
- tst/src/edges.h
- tst/src/._crash.cpp
- tst/src/crash.cpp
- tst/src/._output.h
- tst/src/output.h
- tst/src/._graph.h
- tst/src/graph.h
- tst/src/._output.cpp
- tst/src/output.cpp
- tst/src/._warning.h
- tst/src/warning.h
- tst/src/._qtgraph5.h
- tst/src/qtgraph5.h
- tst/src/._movie_adaptive_lambda.par
- tst/src/movie_adaptive_lambda.par
- tst/src/._x11graph.h
- tst/src/x11graph.h
- tst/src/._crash.h
- tst/src/crash.h
- tst/src/._mainpage.h
- tst/src/mainpage.h
- tst/src/._movie_no_adhesions.par
- tst/src/movie_no_adhesions.par
- tst/src/._pde.h
- tst/src/pde.h
- tst/src/._x11graph.cpp
- tst/src/x11graph.cpp
- tst/src/._conrec.h
- tst/src/conrec.h
- tst/src/._Doxyfile
- tst/src/Doxyfile
- tst/src/._warning.cpp
- tst/src/warning.cpp
- tst/src/._qt3graph.cpp
- tst/src/qt3graph.cpp
- tst/src/._Act_model.cpp
- tst/src/Act_model.cpp
- tst/src/._info.h
- tst/src/info.h
- tst/src/._info.cpp
- tst/src/info.cpp
- tst/src/._sqr.h
- tst/src/sqr.h
- tst/src/._qtgraph.cpp
- tst/src/qtgraph.cpp
- tst/src/._random.h
- tst/src/random.h
- tst/src/._ca.h
- tst/src/ca.h
- tst/doc/._INSTALL
- tst/doc/INSTALL
- tst/doc/._COPYING
- tst/doc/COPYING
