# Supplementary material for: Computational modelling of cell motility modes emerging from cell-matrix adhesion dynamics
Source: PLoS Comput Biol. 2022 Feb 14;18(2):e1009156. doi: 10.1371/journal.pcbi.1009156 (PMC8880896; doi:10.1371/journal.pcbi.1009156)
Supplement: S1 Data — Also deposited at https://doi.org/10.5281/zenodo.5917626. (TGZ) [file pcbi.1009156.s009.tgz › tst/src/dish.cpp]

/*

Copyright 1996-2006 Roeland Merks, Paulien Hogeweg

This file is part of Tissue Simulation Toolkit.

Tissue Simulation Toolkit is free software; you can redistribute
it and/or modify it under the terms of the GNU General Public
License as published by the Free Software Foundation; either
version 2 of the License, or (at your option) any later version.

Tissue Simulation Toolkit is distributed in the hope that it will
be useful, but WITHOUT ANY WARRANTY; without even the implied
warranty of MERCHANTABILITY or FITNESS FOR A PARTICULAR PURPOSE.
See the GNU General Public License for more details.

You should have received a copy of the GNU General Public License
along with Tissue Simulation Toolkit; if not, write to the Free
Software Foundation, Inc., 51 Franklin St, Fifth Floor, Boston, MA
02110-1301 USA

*/
#include <vector>
#include <list>
#include <algorithm>
#include <fstream>
#include <string.h>
#include <errno.h>
#include <math.h>
#include "dish.h"
#include "sticky.h"
#include "parameter.h"
#include "info.h"
#include "crash.h"
#include "pde.h"

#define EXTERNAL_OFF

extern Parameter par;

using namespace std;

Dish::Dish(void) {

  ConstructorBody();

  CPM=new CellularPotts(&cell, par.sizex, par.sizey);
  if (par.n_chem)
    PDEfield=new PDE(par.n_chem,par.sizex, par.sizey);

  // Initial cell distribution is defined by user in INIT {} block
  Init();

  if (par.target_area>0)
    for (std::vector<Cell>::iterator c=cell.begin();c!=cell.end();c++) {
      c->SetTargetArea(par.target_area);
			c->SetTargetPerimeter(par.target_perimeter);
    }
  if (par.ref_adhesive_area>0)
    for (std::vector<Cell>::iterator c=cell.begin();c!=cell.end();c++) {
      c->SetReferenceAdhesiveArea(par.ref_adhesive_area);
    }

}


Dish::~Dish() {
    cell.clear();

    delete CPM;

 }

void Dish::Plot(Graphics *g) {
    if (CPM)
      CPM->Plot(g);
 }


void Dish::ConstructorBody() {

  Cell::maxsigma=0;

  // Allocate the first "cell": this is the medium (tau=0)
  cell.push_back(*(new Cell(*this,0)));

  // indicate that the first cell is the medium
  cell.front().sigma=0;
  cell.front().tau=0;

  CPM=0;
  PDEfield=0;

}


bool Dish::CellLonelyP(const Cell &c, int **neighbours) const {

  int i;

  for (i=0;i<(int)cell.size();i++) {
    if (neighbours[c.sigma][i]==EMPTY)
      break;
    else
      if (neighbours[c.sigma][i]>0)
	return false;
  }

  return true;

}


// Based on code by Paulien Hogeweg.
void Dish::CellGrowthAndDivision(void) {

  vector<bool> which_cells(cell.size());

  static int mem_area=0;

  // if called for the first time: calculate mem_area
  if (!mem_area) {
    mem_area=TargetArea()/CountCells();
  }

  int cell_division=0;

  vector<Cell>::iterator c;
  for ( (c=cell.begin(), c++);
	c!=cell.end();
	c++) {

    if ( (c->Area()-c->TargetArea())>c->GrowthThreshold() ) {
      c->IncrementTargetArea();

    }

    if ( (c->TargetArea() > 2 * mem_area ) ) {
      which_cells[c->Sigma()]=true;
      cell_division++;
    }
  }

  // Divide scheduled cells
  if (cell_division) {
    CPM->DivideCells(which_cells);
  }

}


int Dish::CountCells(void) const {

  int amount=0;
  vector<Cell>::const_iterator i;
  for ( (i=cell.begin(),i++); i!=cell.end(); i++) {
    if (i->AliveP()) {
      amount++;
    } else {
      cerr << "Dead cell\n";
    }
  }
  return amount;
}


int Dish::Area(void) const {

  int total_area=0;

  vector<Cell>::const_iterator i;
  for ( (i=cell.begin(),i++);
	i!=cell.end();
	++i) {

    total_area+=i->Area();

  }
  return total_area;
}

int Dish::TargetArea(void) const {

  int total_area=0;

  vector<Cell>::const_iterator i;
  for ( (i=cell.begin(),i++);
	i!=cell.end();
	++i) {

    if (i->AliveP())
      total_area+=i->TargetArea();

  }
  return total_area;
}


void Dish::SetCellOwner(Cell &which_cell) {
  which_cell.owner=this;
}


void Dish::ClearGrads(void) {

  vector<Cell>::iterator i;
  for ( (i=cell.begin(), i++); i!=cell.end(); i++) {
    i->ClearGrad();
  }
}


int Dish::ZygoteArea(void) const {
    return CPM->ZygoteArea();
}

int Dish::Time(void) const {
    return CPM->Time();
}


void Dish::MeasureChemConcentrations(void) {

  // clear chemical concentrations
  for (vector<Cell>::iterator c=cell.begin();
       c!=cell.end();
       c++) {
    for (int ch=0;ch<par.n_chem;ch++)
      c->chem[ch]=0.;
  }

  // calculate current ones
  for (int ch=0;ch<par.n_chem;ch++)
    for (int i=0;i<SizeX()*SizeY();i++) {

      int cn=CPM->Sigma(0,i);
      if (cn>=0)
	cell[cn].chem[ch]+=PDEfield->Sigma(ch,0,i);

    }

    for (vector<Cell>::iterator c=cell.begin();
       c!=cell.end();
       c++) {
      for (int ch=0;ch<par.n_chem;ch++)
	c->chem[ch]/=(double)c->Area();
    }

}

int Dish::SizeX(void) const { return CPM->SizeX(); }
int Dish::SizeY(void) const { return CPM->SizeY(); }
