# Supplementary material for: Computational modelling of cell motility modes emerging from cell-matrix adhesion dynamics
Source: PLoS Comput Biol. 2022 Feb 14;18(2):e1009156. doi: 10.1371/journal.pcbi.1009156 (PMC8880896; doi:10.1371/journal.pcbi.1009156)
Supplement: S1 Data — Also deposited at https://doi.org/10.5281/zenodo.5917626. (TGZ) [file pcbi.1009156.s009.tgz › tst/src/parse.cpp]

/* 

Copyright 1996-2006 Roeland Merks

This file is part of Tissue Simulation Toolkit.

Tissue Simulation Toolkit is free software; you can redistribute
it and/or modify it under the terms of the GNU General Public
License as published by the Free Software Foundation; either
version 2 of the License, or (at your option) any later version.

Tissue Simulation Toolkit is distributed in the hope that it will
be useful, but WITHOUT ANY WARRANTY; without even the implied
warranty of MERCHANTABILITY or FITNESS FOR A PARTICULAR PURPOSE.
See the GNU General Public License for more details.

You should have received a copy of the GNU General Public License
along with Tissue Simulation Toolkit; if not, write to the Free
Software Foundation, Inc., 51 Franklin St, Fifth Floor, Boston, MA
02110-1301 USA

*/
#include <stdio.h>
#include <locale.h>
#include <string.h>
#include <stdlib.h>
#include <errno.h>
#include <string.h>
#include "warning.h"
#include "parse.h"
#include "output.h"


char *ParsePar(FILE *fp, char *parameter, bool wrapflag) 
{
  char *line,*token;
  char *value;
  
  line=SearchToken(fp,parameter, wrapflag);
  if (line==NULL) {
    warning("Warning: Token %s not found.",parameter);
    value=0;
    return value;
  }
  
  /* parse the line on = sign */
  token=strtok(line,"=");
  if (token==NULL) {
	error("Parse error: no '=' sign found next to token %s, in line: \n %s.",
		  parameter,line);
   }

  // warning("Reading value for token %s...",token);
  fprintf(stderr, "[%s = ",token);
  
  token=strtok(NULL,"=");
  if (token==NULL)
	error("\nParse error: no value found after '=' sign, in line: \n %s",
		  line);

  value=strdup(token);
  free(line);
  
  return value;
      
}


int igetpar(FILE *fp,char *parameter, bool wrapflag) {
  
  // overloaded compatibility function. Doesn't need default parameter
  // default = 0
  
  return igetpar(fp, parameter, 0, wrapflag);
}

int igetpar(FILE *fp,char *parameter, int default_val, bool wrapflag) 
{
  char *token;
  int value;
  
  /* Get token representing the value */
  token=ParsePar(fp,parameter, wrapflag);

  if (token==0) {
    /* default value */
    warning("No token %s found. Using default value %d.\n", parameter, default_val);
    return default_val;
  }
  /* read it */
  sscanf(token,"%d",&value);
  warning("%d]",value);
  
  free(token);

  return value;
  
}

float fgetpar(FILE *fp,char *parameter, bool wrapflag) {
   
  // overloaded compatibility function. Doesn't need default parameter
  // default = 0
  
  return fgetpar(fp, parameter, 0., wrapflag);

}

float fgetpar(FILE *fp, char *parameter, double default_val, bool wrapflag) 
{
  char *token;
  float value;
  setlocale(LC_NUMERIC, "C");

  /* Get token representing the value */
  token=ParsePar(fp,parameter, wrapflag);

  if (token==0) {
    /* default value */
    warning("No token %s found. Using default value %f.\n", parameter, default_val);
    return default_val;
  }

  /* read it */
  sscanf(token,"%e",&value);

  warning("%e]",value);
  
  free(token);

  return value;
  
}


double *dgetparlist(FILE *fp,char *parameter, int n, bool wrapflag) 
{
  /* Get a list of n comma separated doubles */
  char *token;
  double *value;
  char *number;
  int i;
  setlocale(LC_NUMERIC, "C");

  value=(double *)malloc(n*sizeof(double));
  
  /* Get token representing the value */
  token=ParsePar(fp,parameter, wrapflag);
  
  if (token==0) {
    error("No token %s found.\n", parameter);
  }
  /* parse it */
  number=strtok(token,","); /* make a pointer to "token" */
  
  i=0;
  while (number!=NULL) {
    
    if (i>=n) {
      error("\nToo many values found for parameterlist '%s' (%d expected).",parameter,n);
    }
    sscanf(number,"%le",&value[i]);
    fprintf(stderr,"[%f]",value[i]);
    
    /* next value */
    number=strtok(NULL,",");
    i++;
  }
  
  fprintf(stderr,"]\n");
  
  if (i<n) {
    warning("Too few values found for parameterlist '%s' (%d expected).", parameter,n);
    warning("Padding with 0.");
    for (int j=i;j<n;j++) 
      value[j]=0.;
    
    fprintf(stderr, "Full array is ");
    for (int i=0;i<n;i++) {
      fprintf(stderr," %lf ",value[i]);
    }
    fprintf(stderr, "\n");
  }
  
  return value;
  
}

char *sgetpar(FILE *fp,char *parameter, bool wrapflag) 
{
  return sgetpar(fp, parameter, " ", wrapflag);
}

char *sgetpar(FILE *fp, char *parameter, const char *default_val, bool wrapflag) {

  char *token;
  char *value;
  int pos;
    
  /* Get token representing the value */
  token=ParsePar(fp,parameter, wrapflag);

  if (token==0) {
    /* default value */
    warning("No token %s found. Using default value '%s'.\n", parameter, default_val);
    value=strdup(default_val);
    return value;
  }
  
  /* strip leading spaces and duplicate string */
  pos=strspn(token," \t\n");
  value=(char *)malloc((strlen(&token[pos])+1)*sizeof(char));
  sprintf(value,"%s",&token[pos]);
  free(token);

  warning("%s]",value);

  return value;
  
}

char *bool_str(bool bool_var) {
  
  /* Return string "true" if bool_var=true */
  /* Return string "false" if bool_var=false */
  
  static char t[5] = "true";
  static char f[6] = "false";

  if (bool_var) {
    return t;
  } else {
    return f;
  }
  
}

bool bgetpar(FILE *fp, char *parameter,  bool wrapflag) {
  
  // overloaded compatibility function. Doesn't need default parameter
  // default = false

  return bgetpar(fp, parameter, 0, wrapflag);

}

bool bgetpar(FILE *fp, char *parameter, int default_val, bool wrapflag) {

  /* Get boolean parameter. */
  /* if "true" or "yes", return 1 */
  /* if "false" or "no", return 0 */
  /* else complain */

  char *token;
  int value=default_val;
  int pos;
    
  /* Get token representing the value */
  token=ParsePar(fp,parameter, wrapflag);

  if (token==0) {
    /* default value */
    warning("No token %s found. Using default value %s.\n", parameter, bool_str(default_val));
    return default_val;
  }

    
  /* strip leading spaces */
  pos=strspn(token," \t\n");
  
  if (!strcmp(&token[pos],"yes") || !strcmp(&token[pos],"true") || !strcmp(&token[pos],"1"))
    value=1;
  else 
    if (!strcmp(&token[pos],"no") || !strcmp(&token[pos],"false") || !strcmp(&token[pos],"0"))
      value=0;
  else {
    printf("pos = %d, keyword = %s\n",pos,&token[pos]);
    error("Keyword '%s' not recognized. Try yes/no or true/false.\n",&token[pos]);
 }

  warning("%s]",bool_str(value));

  return value;

}


char *SearchToken(FILE *fp, char *token,bool wrapflag) 
{
  /* This function returns the next line of FILE *fp that contains
     the string stored in the null terminated string token */

  /* remember to free the memory allocated for line */
  
  unsigned int len;
  char *line;
  int wrapped=false;
  long initial_position;
  
  /*  rewind(fp); */

  char *tokenplusspace = (char *)malloc( (strlen(token)+3)*sizeof(char));
  strcpy(tokenplusspace, token);
  strcat(tokenplusspace," ");
  
  initial_position=ftell(fp);
  if (ferror(fp)) /* error occured */
    {
      error("%s",strerror(errno));
    }

 
  if (feof(fp)) {
    warning("End of file\n");
  }
  
  
  while (!(wrapped && ftell(fp)>=initial_position)) {

    /* As long as the search was not wrapped and we are not
     * back to where we were, continue searching */
		
    /* Read a line, and check whether an EOF was found */
    if ((line=ReadLine(fp))==NULL) {
      /* Yes? wrapflag on? => Wrap. */
      if (wrapflag) {
	wrapped=true;
	fseek(fp,0L,SEEK_SET);
	continue;
      } else 
	break;
    }

    /* strip leading spaces */
    int pos=strspn(line," \t\n");

    if (line[pos]=='#') {
     
      continue;
    } 
    
    len=strlen(line);
    if (strlen(tokenplusspace)<=len) {

      /* only if the line is longer than the token, it might be found */
      // if (strstr(line,tokenplusspace)!=NULL) /* FOUND */
      if (strstr(line,tokenplusspace)==(&line[pos])) /* FOUND */
	{
	  free(tokenplusspace);
	  return line;
	}
    }
    

    free(line);
    
  }
  free(tokenplusspace);
  return NULL; /* Token Not Found in the file */
}

int TokenInLineP(char *line,char *token) 
{
  if (strstr(token, line)!=NULL)
    return true;
  else
    return false;
}


void SkipLine(FILE *fp) {
  
  /* Just skips a line in FILE *fp */
  char *tmpstring;
  tmpstring=ReadLine(fp);
  free(tmpstring);
  
}

void SkipToken(FILE *fp,char *token, bool wrapflag)
{
  /* A very simple function:
	 call SearchToken() and get rid of the memory returned by
     it.
	 Also, return an error if the desired token was not found in the file.
  */
  char *tmppointer;

  tmppointer=SearchToken(fp,token, wrapflag);

  if (tmppointer==NULL) {
	error("Token `%s' not found by function SkipToken.\n",token);
  }

  free(tmppointer);
      
}
