# Supplementary material for: Computational modelling of cell motility modes emerging from cell-matrix adhesion dynamics
Source: PLoS Comput Biol. 2022 Feb 14;18(2):e1009156. doi: 10.1371/journal.pcbi.1009156 (PMC8880896; doi:10.1371/journal.pcbi.1009156)
Supplement: S1 Data — Also deposited at https://doi.org/10.5281/zenodo.5917626. (TGZ) [file pcbi.1009156.s009.tgz › tst/src/misc.cpp]

/* 

Copyright 1996-2006 Roeland Merks

This file is part of Tissue Simulation Toolkit.

Tissue Simulation Toolkit is free software; you can redistribute
it and/or modify it under the terms of the GNU General Public
License as published by the Free Software Foundation; either
version 2 of the License, or (at your option) any later version.

Tissue Simulation Toolkit is distributed in the hope that it will
be useful, but WITHOUT ANY WARRANTY; without even the implied
warranty of MERCHANTABILITY or FITNESS FOR A PARTICULAR PURPOSE.
See the GNU General Public License for more details.

You should have received a copy of the GNU General Public License
along with Tissue Simulation Toolkit; if not, write to the Free
Software Foundation, Inc., 51 Franklin St, Fifth Floor, Boston, MA
02110-1301 USA

*/
#include <stdio.h>
#include <locale.h>
#include <stdlib.h>
#include <cstring>
#include "sticky.h"

/** PRIVATE **/

static int ScanForNumbers(char *string)
{
  int i=0;
  int number,numpresent=FALSE;
  char tc;
  while ( (tc=string[i++])!='\0' ) {
    /* tc  = char to be tested, check for end-of-string */
    number=(tc>='0' && tc<='9'); /* number==T if number */
    if ( !(number || tc==' ' || tc=='.')) return FALSE;
    /* return FALSE if alphanumerical char or no numbers encountered */
    numpresent|=number;
  } 
  if (numpresent)
    return TRUE;
  else 
    return FALSE;
}


static int ReadCleanLine(FILE *file, char *string) 
{
  /* Reads a line, omit the remarks */
  int c=0;
  int result;
  char dummy;
  while( ((result=fscanf(file,"%c",&string[c]))!=EOF) 
	 && ( string[c]!='\n' && string[c]!='#')) 
    c++;
  /* Fast Forward until end of line */
  if (string[c]=='#') 
    while(fscanf(file,"%c",&dummy)!=EOF) 
      if (dummy=='\n') break;

  string[c]='\0';
  
  return result;
}


/** PUBLIC **/

int ReadNumber(FILE *file,int *number) {
  int result=REMARK;
  char string[255];
  setlocale(LC_NUMERIC, "C");
  while (result==REMARK) {
    if ((result=ReadCleanLine(file,string))!=EOF) {
      if (ScanForNumbers(string)) {
	sscanf(string,"%d",number);
	return OK;
      } else
	result=REMARK;
    }
  }
  return EOF;
}

int ReadDouble(FILE *file,double *number) {
  
  int result=REMARK;
  char string[255];
  setlocale(LC_NUMERIC, "C");

  while (result==REMARK) {
    if ((result=ReadCleanLine(file,string))!=EOF) {
      if (ScanForNumbers(string)) {
	sscanf(string,"%lf",number);
	return OK;
      } else {
	result=REMARK;
      }
    }
  }
  return EOF;
}

int FileExists(FILE **fp,const char *fname,const char *ftype) {
  
  *fp=fopen(fname,ftype);
  if (*fp==NULL) 
    return FALSE;
  
  if (!strncmp(ftype,"a",1)) {
    if (ftell(*fp)>0L) return TRUE;
    else return FALSE;
  } else return TRUE;

}
		       
int YesNoP(const char *message) {
  
  char answer[100];
  
  fprintf(stderr,"%s (y/n) ",message);
  fflush(stderr);
  
  scanf("%s",answer);
  while (strcmp(answer,"y") && strcmp(answer,"n")) {
    fprintf(stderr,"\n\bPlease answer 'y' or 'n'. ");
    fflush(stderr);
    scanf("%s",answer);
  }
  
  if (!strcmp(answer,"y")) return TRUE;
  
  return FALSE;
    
}

char *GetFileName(const char *message,const char *ftype) {

  static char *fname=NULL;
  FILE *tmp;
  int tmpbool;
  int must_exist;
  char tempstr[100];

  if (!strncmp(ftype,"w",1) || !strncmp(ftype,"a",1)) {
    must_exist=FALSE;
  } else {
    if (!strncmp(ftype,"r",1))
      must_exist=TRUE;
    else {
      fprintf(stderr,"Error in function GetFileName: flag '%s' unknown.\n",ftype);
      exit(0);
    }
  }

  if (fname==NULL) 
    fname=(char *)malloc(100*sizeof(char));
  
  fprintf(stderr,message);
  fflush(stderr);
  
  do {
    scanf("%s",fname);
  } while ( (!(tmpbool=FileExists(&tmp,fname,"r")) && must_exist 
	     /* File to read does not exist */
	           && fprintf(stderr,"File %s not found, try again\n",fname )) ||
	    /* File to write does exist */
	    ( tmpbool && !must_exist && sprintf(tempstr,"File %s exists, overwrite? ",fname) 
	               && !YesNoP(tempstr)) );
  
  fclose(tmp);
  return fname;

}
	   
  
   

  
  
