# Supplementary material for: Computational modelling of cell motility modes emerging from cell-matrix adhesion dynamics
Source: PLoS Comput Biol. 2022 Feb 14;18(2):e1009156. doi: 10.1371/journal.pcbi.1009156 (PMC8880896; doi:10.1371/journal.pcbi.1009156)
Supplement: S1 Data — Also deposited at https://doi.org/10.5281/zenodo.5917626. (TGZ) [file pcbi.1009156.s009.tgz › tst/src/default.ctb]

0	255	255	255
1	0	0	0
2	255	0	0
3	255	2	0
4	255	4	0
5	255	6	0
6	255	8	0
7	255	10	0
8	255	12	0
9	255	14	0
10	255	16	0
11	255	18	0
12	255	20	0
13	255	22	0
14	255	24	0
15	255	26	0
16	255	28	0
17	255	30	0
18	255	32	0
19	255	34	0
20	255	36	0
21	255	38	0
22	255	40	0
23	255	42	0
24	255	44	0
25	255	46	0
26	255	48	0
27	255	50	0
28	255	52	0
29	255	54	0
30	255	56	0
31	255	58	0
32	255	60	0
33	255	62	0
34	255	64	0
35	255	66	0
36	255	68	0
37	255	70	0
38	255	72	0
39	255	74	0
40	255	76	0
41	255	78	0
42	255	80	0
43	255	82	0
44	255	84	0
45	255	86	0
46	255	88	0
47	255	90	0
48	255	92	0
49	255	94	0
50	255	96	0
51	255	98	0
52	255	100	0
53	255	102	0
54	255	104	0
55	255	106	0
56	255	108	0
57	255	110	0
58	255	112	0
59	255	114	0
60	255	116	0
61	255	118	0
62	255	120	0
63	255	122	0
64	255	124	0
65	255	126	0
66	255	128	0
67	255	130	0
68	255	132	0
69	255	134	0
70	255	136	0
71	255	138	0
72	255	140	0
73	255	142	0
74	255	144	0
75	255	146	0
76	255	148	0
77	255	150	0
78	255	152	0
79	255	154	0
80	255	156	0
81	255	158	0
82	255	160	0
83	255	162	0
84	255	164	0
85	255	166	0
86	255	168	0
87	255	170	0
88	255	172	0
89	255	174	0
90	255	176	0
91	255	178	0
92	255	180	0
93	255	182	0
94	255	184	0
95	255	186	0
96	255	188	0
97	255	190	0
98	255	192	0
99	255	194	0
100	255	196	0
101	255	198	0
102	255	200	0
103	255	202	0
104	255	204	0
105	255	206	0
106	255	208	0
107	255	210	0
108	255	212	0
109	255	214	0
110	255	216	0
111	255	218	0
112	255	220	0
113	255	222	0
114	255	224	0
115	255	226	0
116	255	228	0
117	255	230	0
118	255	232	0
119	255	234	0
120	255	236	0
121	255	238	0
122	255	240	0
123	255	242	0
124	255	244	0
125	255	246	0
126	255	248	0
127	255	250	0
128	255	252	0
129	255	254	0
130	255	255	0
131	254	255	0
132	252	255	0
133	250	255	0
134	248	255	0
135	246	255	0
136	244	255	0
137	242	255	0
138	240	255	0
139	238	255	0
140	236	255	0
141	234	255	0
142	232	255	0
143	230	255	0
144	228	255	0
145	226	255	0
146	224	255	0
147	222	255	0
148	220	255	0
149	218	255	0
150	216	255	0
151	214	255	0
152	212	255	0
153	210	255	0
154	208	255	0
155	206	255	0
156	204	255	0
157	202	255	0
158	200	255	0
159	198	255	0
160	196	255	0
161	194	255	0
162	192	255	0
163	190	255	0
164	188	255	0
165	186	255	0
166	184	255	0
167	182	255	0
168	180	255	0
169	178	255	0
170	176	255	0
171	174	255	0
172	172	255	0
173	170	255	0
174	168	255	0
175	166	255	0
176	164	255	0
177	162	255	0
178	160	255	0
179	158	255	0
180	156	255	0
181	154	255	0
182	152	255	0
183	150	255	0
184	148	255	0
185	146	255	0
186	144	255	0
187	142	255	0
188	140	255	0
189	138	255	0
190	136	255	0
191	134	255	0
192	132	255	0
193	130	255	0
194	128	255	0
195	126	255	0
196	124	255	0
197	122	255	0
198	120	255	0
199	118	255	0
200	116	255	0
201	114	255	0
202	112	255	0
203	110	255	0
204	108	255	0
205	106	255	0
206	104	255	0
207	102	255	0
208	100	255	0
209	98	255	0
210	96	255	0
211	94	255	0
212	92	255	0
213	90	255	0
214	88	255	0
215	86	255	0
216	84	255	0
217	82	255	0
218	80	255	0
219	78	255	0
220	76	255	0
221	74	255	0
222	72	255	0
223	70	255	0
224	68	255	0
225	66	255	0
226	64	255	0
227	62	255	0
228	60	255	0
229	58	255	0
230	56	255	0
231	54	255	0
232	52	255	0
233	50	255	0
234	48	255	0
235	46	255	0
236	44	255	0
237	42	255	0
238	40	255	0
239	38	255	0
240	36	255	0
241	34	255	0
242	32	255	0
243	30	255	0
244	28	255	0
245	26	255	0
246	24	255	0
247	22	255	0
248	20	255	0
249	18	255	0
250	16	255	0
251	14	255	0
252	12	255	0
253	10	255	0
254	8	255	0
255	6	255	0
