# Supplementary material for: Computational modelling of cell motility modes emerging from cell-matrix adhesion dynamics
Source: PLoS Comput Biol. 2022 Feb 14;18(2):e1009156. doi: 10.1371/journal.pcbi.1009156 (PMC8880896; doi:10.1371/journal.pcbi.1009156)
Supplement: S1 Data — Also deposited at https://doi.org/10.5281/zenodo.5917626. (TGZ) [file pcbi.1009156.s009.tgz › tst/src/cell.h]

/*

Copyright 1996-2006 Roeland Merks

This file is part of Tissue Simulation Toolkit.

Tissue Simulation Toolkit is free software; you can redistribute
it and/or modify it under the terms of the GNU General Public
License as published by the Free Software Foundation; either
version 2 of the License, or (at your option) any later version.

Tissue Simulation Toolkit is distributed in the hope that it will
be useful, but WITHOUT ANY WARRANTY; without even the implied
warranty of MERCHANTABILITY or FITNESS FOR A PARTICULAR PURPOSE.
See the GNU General Public License for more details.

You should have received a copy of the GNU General Public License
along with Tissue Simulation Toolkit; if not, write to the Free
Software Foundation, Inc., 51 Franklin St, Fifth Floor, Boston, MA
02110-1301 USA

*/
#ifndef _CELL_HH_
#define _CELL_HH_

#include "parameter.h"
//#define EMPTY -1
#include <math.h>

extern Parameter par;
class Dish;

class Cell
{

  friend class Dish;
  friend class CellularPotts;
  friend class Info;

public:
  /*! \brief Constructor to insert a cell into Dish "who"

  Used to add a new Cell to the dish: new Cell(dish,
  celtype).
  */
  Cell(const Dish &who, int
  settau=1) {

    owner=&who;
    ConstructorBody(settau);
  }

  Cell(void) {
    chem = new double[par.n_chem];
  };

  ~Cell(void);


  //! Default copy constructor.
  Cell(const Cell &src) {

    // make an exact copy (for internal use)
    sigma=src.sigma;
    amount++;
    area=src.area;
    target_area=src.target_area;
    adhesive_area=src.adhesive_area;
    ref_adhesive_area=src.ref_adhesive_area;
    perimeter = src.perimeter;
		target_perimeter = src.target_perimeter;
		length=src.length;
    target_length=src.target_length;
    growth_threshold=src.growth_threshold;
    mother=src.mother;
    daughter=src.daughter;
    times_divided=src.times_divided;
    date_of_birth=src.date_of_birth;
    colour_of_birth=src.colour_of_birth;
    tau=src.tau;
    alive=src.alive;
    v[0]=src.v[0];
    v[1]=src.v[1];
    n_copies=src.n_copies;
    sum_x=src.sum_x;
    sum_y=src.sum_y;
    sum_xx=src.sum_xx;
    sum_yy=src.sum_yy;
    sum_xy=src.sum_xy;
    border=src.border;
    owner=src.owner;

    chem = new double[par.n_chem];
    for (int ch=0;ch<par.n_chem;ch++)
      chem[ch]=src.chem[ch];


  }

  /*! \brief Add a new cell to the dish.

     Call it as: new Cell(parent, true); mother will be modified for
     ancestry administration!

     \param settau
     Cell type of daughter cell.
  */
  void CellBirth(Cell &mother);

  /*! \brief Assignment operator.

  Called if one cell is assigned to another. Remember to change both
  assignment operator and copy constructor when adding new attributes
  to Cell.
  */
  inline Cell &operator=(const Cell &src) {
    colour=src.colour;
    alive=src.alive;
    sigma=src.sigma;
    area=src.area;
    tau=src.tau;
    target_area=src.target_area;
    adhesive_area=src.adhesive_area;
    ref_adhesive_area=src.ref_adhesive_area;
    v[0]=src.v[0];
    v[1]=src.v[1];
    n_copies=src.n_copies;

    sum_x=src.sum_x;
    sum_y=src.sum_y;
    sum_xx=src.sum_xx;
    sum_yy=src.sum_yy;
    sum_xy=src.sum_xy;
    border=src.border;

    length=src.length;
    target_length=src.target_length;
    amount++;
    owner=src.owner;

		perimeter = src.perimeter;
    target_perimeter = src.target_perimeter;

    chem = new double[par.n_chem];
    for (int ch=0;ch<par.n_chem;ch++)
      chem[ch]=src.chem[ch];

    return *this;

  }

  /*! \brief Returns false if Cell has apoptosed (vanished). */
  inline bool AliveP(void) const {
    return alive;
  }

  //! Returns the cell colour.
  inline int Colour(void) const {

    /* if (par.dynamicJ)
      return colour;
      else */
      return tau+2;

  };

  //! Set cell type of this Cell.
  inline void setTau(int settau) {
    tau=settau;
  }
  inline int SetAdhesiveArea( int new_area) {
    return adhesive_area=new_area;
  }
  inline int GetAdhesiveArea() {
    return adhesive_area;}

  inline void SetBorderNumber(double n){
    border=n;
  }
  inline double GetBorderNumber(){
    return border;
  }
  inline void IncrementBorderNumber(double n){
    border+=n;
  }
  inline void DecrementBorderNumber(double n){
    border-=n;
  }


  //! Get cell type of this Cell.
  inline int getTau(void) {
    return tau;
  }

  inline double getCenterX(void) {
     return (double)sum_x/(double) area;
   }

  inline double getSumX(void){return sum_x;}
  inline double getSumY(void){return sum_y;}

  // inline double recomputeCenterXFromSum(void){
  //   center_x= (double) sum_x/ (double) area;
  //   return center_x;
  // }
  //
  // inline double recomputeCenterYFromSum(void){
  //   center_y= (double) sum_y/ (double) area;
  //   return center_y;
  // }
  //
  inline double getCenterY(void) {
      return (double)sum_y/(double) area;
    }
  // inline void setCenterX(double newX){
  //   center_x=newX;
  // }
  // inline void setCenterY(double newY){
  //   center_y=newY;
  // }
  //! Set color of this cell to new_colour, irrespective of type.
  inline int SetColour(const int new_colour) {
    return colour=new_colour;
  }

  /* \brief Returns the energy between this cell and cell2.

  Called from CellularPotts::DeltaH.
  **/
  int EnergyDifference(const Cell &cell2) const;

  //! Return Cell's actual area.
  inline int Area() const {
    return area;
  }


  //! Return Cell's target area.
  inline int TargetArea() const {
    return target_area;
  }

  //! Return Cell's adhesive area.
  inline int ReferenceAdhesiveArea() const {
    return ref_adhesive_area;
  }

  inline int AdhesiveArea() {
	return adhesive_area;
}

  // ! Return Cell's perimeter
   inline int Perimeter() {
      return perimeter;
  }

   // ! Return Cell's target perimeter
  inline int TargetPerimeter(){
  return target_perimeter;
  }
   // ! Set Cell's target perimeter
   inline int SetTargetPerimeter(const int new_perimeter) {
    return target_perimeter=new_perimeter;
  }
   // ! Set Cell's perimeter
   inline int SetPerimeter(const int new_perimeter) {
    return perimeter=new_perimeter;
  }

//   inline int SetLambdaPerimeter (const int per){
//   return lambda_perimeter = per;
//   }

  /*! \brief Return Cell's target length.

  Length constraint is documented in Merks et al. 2006, Dev. Biol.
  */
  inline double TargetLength() const {
    return target_length;
  }

  //! Set the Cell's target length
  inline double SetTargetLength(double l) {
    return target_length=l;
  }


  //! Debugging function used to print the cell's current inertia tensor (as used for calculations of the length )
  inline void PrintInertia(void) {

    double ixx=(double)sum_xx-(double)sum_x*sum_x/(double)area;
    double iyy=(double)sum_yy-(double)sum_y*sum_y/(double)area;
    double ixy=(double)sum_xy-(double)sum_x*sum_y/(double)area;

    cerr << "ixx = " << ixx << "\n";
    cerr << "iyy = " << iyy << "\n";
    cerr << "ixy = " << ixy << "\n";

  }

  // return the current length
  inline double Length(void) {
    return length;
  }

/*! \brief Clears the table of J's.

This is only important for a
feature called "DynamicJ's", where J-values depend on internal states
of the cells (such as a genetic network; see e.g. Hogeweg et
al. 2000). The current version of TST does not include such functionality.
*/
  static void ClearJ(void);
  double polarvec[9];
  void RenormPolarVec(void);

  /*! \brief Returns the maximum cell identity number in the Dish.
    This would normally be the number of cells in the Dish, although
   the number includes apoptosed cells.
  */
  static inline int MaxSigma() {
    return maxsigma;
  }

  //! Returns the cell's cell identity number.
  inline int Sigma() const {
    return sigma;
  }

  //! Sets the target area of the cell.
  inline int SetTargetArea(const int new_area) {
    return target_area=new_area;
  }

  //! Sends the current cell into apoptosis
  inline void Apoptose() {
    alive=false;
  }

  //! Decrement the cell's target area by one unit.
  inline int IncrementTargetArea() {
    return ++target_area;
  }

  //! Increment the cell's target area by one unit.
  inline int DecrementTargetArea() {
    return --target_area;
  }

  //! Cell lineage tracking: get the cell's parent
  inline int Mother(void) const { return mother; }

  //! Cell lineage tracking: get the cell's daughter
  inline int Daughter(void) const { return daughter; }

  //! Returns a counter keeping track of the number of divisions
  inline int TimesDivided(void) const { return times_divided; }

  //! Returns Monte Carlo Step (MCS) when this cell originated.
  inline int DateOfBirth(void) const { return date_of_birth; }

  //! Returns the cell type at the time of birth.
  inline int ColourOfBirth(void) const { return colour_of_birth; }

  //! Returns the bond energy J between this cell and cell c2.
  inline int GetJ(const Cell &c2) const {
    return J[sigma][c2.sigma];
  }


  //! Sets bond energy J between cell type t1 and t2 to val
  inline static int SetJ(int t1,int t2, int val) {
    return J[t2][t1]=J[t1][t2]=val;
  }


  // Deal with gradient measurements:

  //! Set the current gradient of the cell to g. Currently not in use.
  inline double* SetGrad(double *g) {
    grad[0]=g[0];
    grad[1]=g[1];
    return grad;
  }

  //! Returns the cell's measured gradient. Currently not in use.
  inline const double* GetGrad(void) const {
    return grad;
  }

  //! Returns the cell's measured gradient. Currently not in use.
  inline const double GradX() const {
    return grad[0];
  }

  //! Returns the cell's measured gradient. Currently not in use.
  inline const double GradY() const {
    return grad[1];
  }

  //! Currently not in use (remove?)
  inline double* AddToGrad(double *g) {
    grad[0]+=g[0];
    grad[1]+=g[1];
    return grad;
  }

  //! Currently not in use (remove?)
  inline void ClearGrad(void) {
    grad[0]=0.;
    grad[1]=0.;
  }

  /*! After introducing a new Cell (e.g. with GrowInCell)
    call this function to set the moments and areas right.
  */
  void MeasureCellSize(Cell &c);

  //! Increments the cell's actual adhesive area by 1 unit.
  inline int IncrementAdhesiveArea(int increment) {
    return adhesive_area=adhesive_area+increment;
  }

  //! Decrement the cell's actual adhesive area by 1 unit.
  inline int DecrementAdhesiveArea(int decrement) {
    return adhesive_area=adhesive_area-decrement;
  }


private:
  /*! \brief Read a table of static Js.
    First line: number of types (including medium)
    Next lines: diagonal matrix, starting with 1 element (0 0)
    ending with n elements */
  static void ReadStaticJTable(const char *fname);

  // used internally by dish in "CellGrowthAndDivision"
  inline int GrowthThreshold(void) const { return growth_threshold; }

  // used internally by class CellularPotts
  inline void CleanMoments(void) {
    sum_x = sum_y = sum_xx = sum_xy = sum_yy = area = target_area  = perimeter= target_perimeter = 0;
  }
  // used internally by class CellularPotts
  double AddSiteToMoments(int x,int y, double new_l=-1. );

  // used internally by class CellularPotts
  double RemoveSiteFromMoments(int x,int y, double new_l=-1.);

  inline double AddSiteToMomentsMeasureCell(int x,int y, double new_l=-1 ) {

    // Add a site to the raw moments, then update and return the
    // length of the cell

    // sum_x, sum_y, sum_xx, sum_xy and sum_yy are adjusted
    // Eventually this function may be used to carry
    // out all necessary adminstration at once
    // Dish owner;
    // int x_framed = x+round((center_x-x)/ this->owner->SizeX() ) * this->owner->SizeX();
    // int y_framed = y+round((center_y-y)/ this->owner->SizeY() ) * this->owner->SizeY();
    sum_x+= x;//_framed;
    sum_y+=y;//_framed;
    sum_xx+=x*x;//_framed*x_framed;
    sum_yy+=y*y;//_framed*y_framed;
    sum_xy+=x*y;//_framed*y_framed;

    // update length (see appendix. A, Zajac.jtb03), if length is not given
    // NB. 24 NOV 2004. Found mistake in Zajac's paper. See remarks in
    // method "Length(..)".
    if (new_l<0.) {
      length=Length(sum_x,sum_y,sum_xx,sum_yy,sum_xy,area);
    } else {
      length=new_l;
    }
    return length;
  }

  inline double RemoveSiteFromMomentsMeasureCell(int x,int y, double new_l=-1) {

    // Remove a site from the raw moments, then update and return the
    // length of the cell

    // sum_x, sum_y, sum_xx, sum_xy and sum_yy are adjusted
    // Eventually this function may be used to carry
    // out all necessary adminstration at once
    sum_x-=x;//_framed;
    sum_y-=y;//_framed;
    sum_xx-=x*x;//_framed*x_framed;
    sum_yy-=y*y;//_framed*y_framed;
    sum_xy-=x*y;//_framed*y_framed;

    // update length (see app. A, Zajac.jtb03), if length is not given
    if (new_l<0.) {
      length=Length(sum_x,sum_y,sum_xx,sum_yy,sum_xy,area);
    } else {
      length=new_l;
    }
    return length;
  }


  //! \brief Calculates the length based on the given inertia tensor
  //components (used internally)
  inline double Length(long int s_x,long int s_y,long int s_xx,
				long int s_yy,long int s_xy,long int n) {

    // inertia tensor (constructed from the raw momenta, see notebook)
    double iyy=(double)s_xx-(double)s_x*s_x/(double)n;
    double ixx=(double)s_yy-(double)s_y*s_y/(double)n;
    double ixy=-(double)s_xy+(double)s_x*s_y/(double)n;

    double rhs1=(ixx+iyy)/2., rhs2=sqrt( (ixx-iyy)*(ixx-iyy)+4*ixy*ixy )/2.;

    double lambda_b=rhs1+rhs2;
    //double lambda_a=rhs1-rhs2;

    // according to Zajac et al. 2003:
    //return 2*sqrt(lambda_b);
    // Grumble, this is not right!!!
    // Must divide by mass!!!!!!

    // see: http://scienceworld.wolfram.com/physics/MomentofInertiaEllipse.html
    //    cerr << "n = " << n << "\n";
    return 4*sqrt(lambda_b/n);

    // 2*sqrt(lambda_b/n) give semimajor axis. We want the length.

  }

  // return the new length that the cell would have
  // if site (x,y) were added.
  // used internally by CellularPotts
  double GetNewLengthIfXYWereAdded(int x, int y);

  // return the new length that the cell would have
  // if site (x,y) were removed
  // used internally by CellularPotts
  double GetNewLengthIfXYWereRemoved(int x, int y);


private:
//! Increments the cell's actual area by 1 unit.
  inline int IncrementArea() {
    return ++area;
  }

  //! Decrements the cell's actual area by 1 unit.
  inline int DecrementArea() {
    return --area;
  }
  //! Sets the adhesive area of the cell.
  inline int SetReferenceAdhesiveArea(const int new_area) {
    return ref_adhesive_area=new_area;
  }


 //! Increments the cell's actual perimeter by 1 unit.
  inline int IncrementPerimeter(){
  return ++perimeter;
  }

  //! Decrements the cell's actual perimeter by 1 unit.
   inline int DecrementPerimeter(){
  return ++perimeter;
  }

   inline int IncrementTargetPerimeter(){
  return ++target_perimeter;
  }

   inline int DecrementTargetPerimeter(){
  return --target_perimeter;
  }

  /*! \brief Sets target area to actual area, to remove "pressure".

  This is useful when reading an initial condition from an image.
  */
  inline int SetAreaToTarget(void) {
    return area=target_area;
  }

  //! Called whenever a cell is constructed, from constructor
  void ConstructorBody(int settau=1);

  // returns the maximum cell type index
  // (depends on Jtable)
  static int MaxTau(void) {
    return maxtau;
  }

protected:
  int colour;
  bool alive;
  int sigma; // cell identity, 0 if medium
  int tau; // Cell type, when dynamicJ's are not used

  // Two dimensional (square) array of ints, containing the J's.
  double length; // length of the cell;
  double target_length;

  // Dynamically increased when cells are added to the system
  // unless a static Jtable is used (currently this is the default situation)
  static int  **J;
  static int maxtau;

  // Amount: the number of Cell instantations, INCLUDING copies
  // For internal use only.
  // Reading amount is NOT the way to get the number of cells!!
  static int amount;
  static int capacity;
  static int maxsigma; // the last cell identity number given out


  // indices of mother and daughter
  // (Note: no pointers, cells may be relocated)
  int mother;
  int daughter;
  int times_divided;
  int date_of_birth;
  int colour_of_birth;

  int area;
  int target_area;
  int adhesive_area;
  int ref_adhesive_area;
  int growth_threshold;

	int perimeter; //amount of cell's membrane
	int target_perimeter; // cell's target membrane length
  double v[2];
  int n_copies; // number of expansions of this cell
  // gradient of a chemical (to be extended to the total number chemicals)
  double grad[2];

  double *chem;
  // Raw moments of the cells
  // Are used to calculate minor and major axes
  // and center of mass
  // are locally adjusted, so axes are easily
  // and quickly calculated!

  // N.B: N is area!

  long int sum_x;
  long int sum_y;
  long int sum_xx;
  long int sum_yy;
  long int sum_xy;
  double border;

  const Dish *owner; // pointer to owner of cell

};

#endif
