# Supplementary material for: Computational modelling of cell motility modes emerging from cell-matrix adhesion dynamics
Source: PLoS Comput Biol. 2022 Feb 14;18(2):e1009156. doi: 10.1371/journal.pcbi.1009156 (PMC8880896; doi:10.1371/journal.pcbi.1009156)
Supplement: S1 Data — Also deposited at https://doi.org/10.5281/zenodo.5917626. (TGZ) [file pcbi.1009156.s009.tgz › tst/src/cell.cpp]

/*

Copyright 1996-2006 Roeland Merks

This file is part of Tissue Simulation Toolkit.

Tissue Simulation Toolkit is free software; you can redistribute
it and/or modify it under the terms of the GNU General Public
License as published by the Free Software Foundation; either
version 2 of the License, or (at your option) any later version.

Tissue Simulation Toolkit is distributed in the hope that it will
be useful, but WITHOUT ANY WARRANTY; without even the implied
warranty of MERCHANTABILITY or FITNESS FOR A PARTICULAR PURPOSE.
See the GNU General Public License for more details.

You should have received a copy of the GNU General Public License
along with Tissue Simulation Toolkit; if not, write to the Free
Software Foundation, Inc., 51 Franklin St, Fifth Floor, Boston, MA
02110-1301 USA

*/
#include <list>
#include <vector>
#include <stdio.h>
#include <fstream>
#ifndef __APPLE__
#include <malloc.h>
#endif
#include "cell.h"
#include "sticky.h"
#include "parameter.h"
#include "dish.h"

#define HASHCOLNUM 255

extern Parameter par;

int **Cell::J=0;
int Cell::amount=0;
int Cell::capacity=0;
int Cell::maxsigma=0;
int Cell::maxtau=0;

//Cell::Cell(const Dish &who) : Cytoplasm(who);
// Note: g++ wants to have the body of this constructor in cell.hh
// body is defined in "ConstructorBody" below
class Dish;

using namespace std;

Cell::~Cell(void) {

  amount--;
  if (amount==0) {
    // clear J if last cell has been destructed
    free(J[0]);
    free(J);
    capacity=0;
    maxsigma=0;
    J=0;
  }
  delete[] chem;
}

void Cell::CellBirth(Cell &mother_cell) {

  colour = mother_cell.colour;
  alive = mother_cell.alive;
  v[0] = mother_cell.v[0];
  v[1] = mother_cell.v[1];

  // Administrate ancestry
  mother_cell.daughter=this->sigma;
  mother=mother_cell.sigma;
  times_divided=++mother_cell.times_divided;
  owner=mother_cell.owner;

  date_of_birth=owner->Time();

  colour_of_birth=mother_cell.colour;
  colour=mother_cell.colour;

  alive=mother_cell.alive;

  tau=mother_cell.tau;
  target_length = mother_cell.target_length;

  for (int ch=0;ch<par.n_chem;ch++)
    chem[ch]=mother_cell.chem[ch];

  n_copies=0;

  grad[0]=mother_cell.grad[0];
  grad[1]=mother_cell.grad[1];

}

double Cell::AddSiteToMoments(int x,int y, double new_l ) {

  // Add a site to the raw moments, then update and return the
  // length of the cell

  // sum_x, sum_y, sum_xx, sum_xy and sum_yy are adjusted
  // Eventually this function may be used to carry
  // out all necessary adminstration at once
  x = x+(int) (round((((double)sum_x/(double) area)-x)/ this->owner->SizeX()) * this->owner->SizeX());
  y = y+(int) (round((((double)sum_y/(double) area)-y)/ this->owner->SizeY()) * this->owner->SizeY());

  sum_x+= x;
  sum_y+=y;
  sum_xx+=x*x;
  sum_yy+=y*y;
  sum_xy+=x*y;
  // center_x=(double) sum_x / (double) area;
  // center_y=(double) sum_y / (double) area;

  // update length (see appendix. A, Zajac.jtb03), if length is not given
  // NB. 24 NOV 2004. Found mistake in Zajac's paper. See remarks in
  // method "Length(..)".
  if (new_l<0.) {
    length=Length(sum_x,sum_y,sum_xx,sum_yy,sum_xy,area);
  } else {
    length=new_l;
  }
  return length;
}

double Cell::RemoveSiteFromMoments(int x,int y, double new_l) {

  // Remove a site from the raw moments, then update and return the
  // length of the cell

  // sum_x, sum_y, sum_xx, sum_xy and sum_yy are adjusted
  // Eventually this function may be used to carry
  // out all necessary adminstration at once
  x = x+(int) (round((((double)sum_x/(double) area)-x)/ this->owner->SizeX()) * this->owner->SizeX());
  y = y+(int) (round((((double)sum_y/(double) area)-y)/ this->owner->SizeY()) * this->owner->SizeY());
  sum_x-=x;//_framed;
  sum_y-=y;//_framed;
  sum_xx-=x*x;//_framed*x_framed;
  sum_yy-=y*y;//_framed*y_framed;
  sum_xy-=x*y;//_framed*y_framed;
  // center_x=(double) sum_x / (double) area;
  // center_y=(double) sum_y / (double) area;

  // update length (see app. A, Zajac.jtb03), if length is not given
  if (new_l<0.) {
    length=Length(sum_x,sum_y,sum_xx,sum_yy,sum_xy,area);
  } else {
    length=new_l;
  }
  return length;
}

double Cell::GetNewLengthIfXYWereAdded(int x, int y) {
  x = x+round((((double)sum_x/(double) area)-x)/ this->owner->SizeX() ) * this->owner->SizeX();
  y = y+round((((double)sum_y/(double) area)-y)/ this->owner->SizeY() ) * this->owner->SizeY();
  return Length(sum_x+x,sum_y+y,
       sum_xx+x*x,sum_yy+y*y,sum_xy+x*y,area+1);

}

// return the new length that the cell would have
// if site (x,y) were removed
// used internally by CellularPotts
double Cell::GetNewLengthIfXYWereRemoved(int x, int y) {
  x = x+round((((double)sum_x/(double) area)-x)/ this->owner->SizeX() ) * this->owner->SizeX();
  y = y+round((((double)sum_y/(double) area)-y)/ this->owner->SizeY() ) * this->owner->SizeY();
  return Length(sum_x-x,sum_y-y,
           sum_xx-x*x,sum_yy-y*y,sum_xy-x*y,area-1);

}


void Cell::ConstructorBody(int settau) {

  // Note: Constructor of Cytoplasm will be called first
  alive=true;
  colour=1; // undifferentiated

  colour_of_birth=1;
  date_of_birth=0;
  times_divided=0;
  mother=0;
  daughter=0;

  // add new elements to each of the dimensions of "J"

  // amount gives the total number of Cell instantiations (including copies)
  amount++;

  // maxsigma keeps track of the last cell identity number given out to a cell
  sigma=maxsigma++;

  if (!J) {
    ReadStaticJTable(par.Jtable);
  }

  tau=settau;
  area=0;
  target_area=0;
  ref_adhesive_area=par.ref_adhesive_area;
  adhesive_area=0;
	perimeter =0;
	target_perimeter =0;
  length=0;
  target_length=par.target_length;
  sum_x=0;
  sum_y=0;
  sum_xx=0;
  sum_yy=0;
  sum_xy=0;
  border=0;
  
  //  growth_threshold=par.dthres;
  growth_threshold=0;
  v[0]=0.; v[1]=0.;
  n_copies=0;

  chem = new double[par.n_chem];

}

/*! \brief Read a table of static Js.
 First line: number of types (including medium)
 Next lines: diagonal matrix, starting with 1 element (0 0)
 ending with n elements */
void Cell::ReadStaticJTable(const char *fname) {

  cerr << "Reading J's...\n";
  ifstream jtab(fname);
  if (!jtab)
    perror(fname);

  int n; // number of taus
  jtab >> n;
  cerr << "Number of celltypes:" <<  n << endl;
  maxtau=n-1;

  // Allocate
  if (J) { free(J[0]); free(J); }
  J=(int **)malloc(n*sizeof(int *));
  J[0]=(int *)malloc(n*n*sizeof(int));
  for (int i=1;i<n;i++) {
    J[i]=J[i-1]+n;
  }

  capacity = n;
  {for (int i=0;i<n;i++) {
    for (int j=0;j<=i;j++) {
      jtab >> J[i][j];
      // symmetric...
      J[j][i]=J[i][j];
    }

  }}
}


int Cell::EnergyDifference(const Cell &cell2) const
{

  if (sigma==cell2.sigma)
    return 0;
  if (cell2.sigma==-2 or sigma==-2)
    cout << "-2 sigma encountered" << endl;

  return J[tau][cell2.tau];

}


void Cell::ClearJ(void) {

  for (int i=0;i<capacity*capacity;i++) {
    J[0][i]=EMPTY;
  }
}
