# Supplementary material for: Computational modelling of cell motility modes emerging from cell-matrix adhesion dynamics
Source: PLoS Comput Biol. 2022 Feb 14;18(2):e1009156. doi: 10.1371/journal.pcbi.1009156 (PMC8880896; doi:10.1371/journal.pcbi.1009156)
Supplement: S1 Data — Also deposited at https://doi.org/10.5281/zenodo.5917626. (TGZ) [file pcbi.1009156.s009.tgz › tst/src/CellularPotts2.pro]

TEMPLATE = app
GRAPHICS = qt
CONFIG += console
CONFIG += release
QT += widgets
QT += gui
CONFIG -= debug
CONFIG -= app_bundle


#contains( GRAPHICS, qt ) {


TARGET = Act_model
#TARGET = vessel
MAINFILE = $$join(TARGET, " ", , ".cpp" )

message( $$MAINFILE )
message( $$TARGET )
# Input
HEADERS += ca.h \
	   hull.h \
           cell.h \
           conrec.h \
           dish.h \
           graph.h \
           info.h \
           misc.h \
           output.h \
           parameter.h \
           parse.h \
           pde.h \
           random.h \
           sqr.h \
           sticky.h \
       	   crash.h \
	   warning.h


SOURCES += ca.cpp \
	   hull.cpp \
           cell.cpp \
           conrec.cpp \
           dish.cpp \
           info.cpp \
           misc.cpp \
           output.cpp \
           parameter.cpp \
           parse.cpp \
           pde.cpp \
           random.cpp \
           crash.cpp \
           warning.cpp

SOURCES += $$MAINFILE

contains( GRAPHICS, qt ) {
#QMAKE_CXXFLAGS_RELEASE += -fexceptions
#QMAKE_CXXFLAGS_DEBUG += -fexceptions
#QMAKE_LFLAGS_RELEASE += -O4
#QMAKE_CXXFLAGS_RELEASE += -O4


   message( "Building Qt executable" )
   SOURCES += qtgraph5.cpp
   HEADERS += qtgraph5.h
   QMAKE_CXXFLAGS_RELEASE += -DQTGRAPHICS
   QMAKE_CXXFLAGS_DEBUG += -DQTGRAPHICS
   #QT += qt3support
   unix {
      QMAKE_LFLAGS= -no-pie
      system(rm $${TARGET}.o)
   }
   win32 {
     QMAKE_LFLAGS += -L "\"C:\Program Files\GnuWin32\lib\"" -lpng -lz
     QMAKE_CXXFLAGS += -I "\"C:\Program Files\GnuWin32\include\""
   }
   #LIBS += -lpng
}

contains( GRAPHICS, qt3 ) {
   message( "Building Qt executable" )
   SOURCES += qt3graph.cpp
   HEADERS += qt3graph.h
   QMAKE_CXXFLAGS_RELEASE += -DQTGRAPHICS
   QMAKE_CXXFLAGS_DEBUG += -DQTGRAPHICS
   unix {
      system(rm vessel.o)
   }
   win32 {
     QMAKE_LFLAGS += -L "C:\Program Files\GnuWin32\lib" -lpng -lz
     QMAKE_CXXFLAGS += -I "C:\Program Files\GnuWin32\include"
   }
   LIBS += -lpng
}
contains( GRAPHICS, x11 ) {
   !unix {
     error("X11 graphics only available on Unix systems.")
   }
   message("Building X11 executable")
   SOURCES += x11graph.cpp
   HEADERS += x11graph.h
   QMAKE_CXXFLAGS_RELEASE += -DX11GRAPHICS
   QMAKE_CXXFLAGS_DEBUG += -DX11GRAPHICS
   unix {
      system(rm Act_model.o)
   }
   CONFIG -= qt
   CONFIG += x11
   unix:LIBS += -lpng
}


#The following line was inserted by qt3to4
QT +=
