# Supplementary material for: Computational modelling of cell motility modes emerging from cell-matrix adhesion dynamics
Source: PLoS Comput Biol. 2022 Feb 14;18(2):e1009156. doi: 10.1371/journal.pcbi.1009156 (PMC8880896; doi:10.1371/journal.pcbi.1009156)
Supplement: S1 Data — Also deposited at https://doi.org/10.5281/zenodo.5917626. (TGZ) [file pcbi.1009156.s009.tgz › tst/src/edges.h]

template <class T>
class Edges
{
public:
   const std::array<int,4> & operator[](unsigned index) const { return edgemap[edgeVector[index]]; }
   std::array<int,4> & operator[](unsigned index) { return edgemap[edgeVector[index]]; }

   void insert(std::array<int,4> edge)
   {
       std::pair<iterator,bool>insertion =edgemap.insert(edge, edgevector.size())
       if (insertion->second){
         edgevector.push_back(insertion->first);
       }
   }
   void erase(std::array<int,4> edge)
   {
     try {
       index = edgemap.at(edge);
       // std::unordered_map<std::array<int,4>,int>::iterator last_it = edgevector
       edgevector.swap(index,edgevector.size()-1);
       edgemap[egdevector[index]]=index;
     }
     catch (const std::out_of_range& oor) {}
   }
   unsigned size_map() const
   {
       return edgemap.size();
   }
   unsigned size_vector() const
   {
     return edgevector.size();
   }

private:
   std::unordered_map<std::array<int,4>,int> edgemap;
   std::vector<std::unordered_map<std::array<int, 4>,int>::iterator> edgevector;
};
