# Supplementary material for: Computational modelling of cell motility modes emerging from cell-matrix adhesion dynamics
Source: PLoS Comput Biol. 2022 Feb 14;18(2):e1009156. doi: 10.1371/journal.pcbi.1009156 (PMC8880896; doi:10.1371/journal.pcbi.1009156)
Supplement: S1 Data — Also deposited at https://doi.org/10.5281/zenodo.5917626. (TGZ) [file pcbi.1009156.s009.tgz › tst/src/output.h]

/* 

Copyright 1996-2006 Roeland Merks

This file is part of Tissue Simulation Toolkit.

Tissue Simulation Toolkit is free software; you can redistribute
it and/or modify it under the terms of the GNU General Public
License as published by the Free Software Foundation; either
version 2 of the License, or (at your option) any later version.

Tissue Simulation Toolkit is distributed in the hope that it will
be useful, but WITHOUT ANY WARRANTY; without even the implied
warranty of MERCHANTABILITY or FITNESS FOR A PARTICULAR PURPOSE.
See the GNU General Public License for more details.

You should have received a copy of the GNU General Public License
along with Tissue Simulation Toolkit; if not, write to the Free
Software Foundation, Inc., 51 Franklin St, Fifth Floor, Boston, MA
02110-1301 USA

*/
#ifndef OUTPUT_H_
#define OUTPUT_H_

#ifdef __cplusplus
extern "C" {
#endif

int OpenFileAndCheckExistance(FILE **fp,const char *fname,char *ftype);
int YesNoP(const char *message);
FILE *OpenWriteFile(const char *filename);
FILE *OpenGZippedWriteFile(const char *filename);
FILE *OpenReadFile(const char *filename);
char *ReadLine(FILE *fp);
void CheckFile(FILE *fp);
int FileExistsP(const char *fname);
char *Chext(char *filename);
void MakeDir(const char *dirname);
bool CanWeWriteP(char *filename);

#ifdef __cplusplus
}
#endif


#define MESS_BUF_SIZE 160
#ifndef FALSE
#define FALSE 0
#define TRUE 1
#endif

#endif
