# Supplementary material for: Computational modelling of cell motility modes emerging from cell-matrix adhesion dynamics
Source: PLoS Comput Biol. 2022 Feb 14;18(2):e1009156. doi: 10.1371/journal.pcbi.1009156 (PMC8880896; doi:10.1371/journal.pcbi.1009156)
Supplement: S1 Data — Also deposited at https://doi.org/10.5281/zenodo.5917626. (TGZ) [file pcbi.1009156.s009.tgz › tst/src/mainpage.h]

// mainpage.h contains no C++ code, it is for the main page of the
// Doxygen generated documentation


/*! \mainpage Tissue Simulation Toolkit, v0.1.4.2
 *
 * Welcome to the Tissue Simulation Toolkit, a library for
 * two-dimensional simulations of Glazier and Graner's Cellular Potts
 * model (Glazier and Graner, 1993).
 * 
 * The TST aims to provide a simple set of computational tools to get you
 * started with Cellular Potts Simulations.
 * 
 * The current version of the TST includes example programs for the
 * following published simulations:
 * 
 * - Differential adhesion driven cell sorting (Glazier and Graner, 1993)
 * - Cell elongation dependent vasculogenesis (blood vessel growth)
 * (Merks et al., 2006) 
 * - Contact-inhibition dependent vasculogenesis
 * and angiogenesis (Merks and Glazier, 2005; Merks and Glazier, 2006;
 * Merks et al, PLoS Comput Biol 2008)
 * 
 * The TST provides many recent extensions to the CPM, including
 * 
 * - Infinite number of PDE layers (forward Euler)
 * - Interaction of CPM cells and PDE (secretion, absorption)
 * - Chemotaxis
 * - Length and connectivity constraints
 * 
 * and visualization of:
 * 
 * - Cells, according to cell type or anything you wish
 * - Chemical fields, using color ramps and contour lines (level sets)
 * 
 * 
 * \section Installation
 * 
 * The TST has been compiled on Windows XP, Windows 7 (minGW), MacOS X and Linux systems (GNU
 * C++). The following libraries are required:
 * 
 * Qt (version 4)
 * libpng and libz 
 * 
 * For Unix, we also have an (obsolete) X11-only version, although compilation is
 * easiest with the qmake tool shipped with Qt (see
 * http://www.trolltech.com)
 * 
 * With Qt, simply type:
 * 
 * qmake
 * make
 * 
 * If you want to use a different "main" program (examples are given:
 * vessel.cpp and sorting.cpp), just change "TARGET" in the file
 * "CellularPotts2.pro".
 * 
 * 
 * \section Example Programs
 * 
 * A small Cellular Potts tutorial making use of the example programs
 * sorting.cpp and vessel.cpp is provided by the document
 * "exercises.pdf" included in the source package.
 * 
 * 
 * \section Documentation
 * 
 * An automatically generated class documentation is included in html/index.html.
 * 
 * A tutorial on CPM programming will soon come out as:
 * Josephine T. Daub and Roeland M. H. Merks. 
 * Cell-based computational modeling of vascular morphogenesis using Tissue Simulation Toolkit. In: Vascular Morphogenesis. Domenico Ribatti (Ed.) Methods in Molecular Biology, in press.
 * 
 * 
 * \section References
 *
 * - Glazier, J. A. and Graner, F. 1993. Simulation of the differential
 * adhesion driven rearrangement of biological cells. Phys. Rev. E 47,
 * 2128-2145.
 * 
 * - Merks, R. M. H., Brodsky, S. V., Goligorsky, M. S., Newman, S. A. and
 * Glazier, J. A., 2006. Cell elongation is key to in silico replication
 * of in vitro vasculogenesis and subsequent remodelling. Dev. Biol. 289,
 * 44-54.
 * 
 * - Merks, R. M. H. and Glazier, J. A., 2005. A cell-centered approach to
 * developmental biology. Phys. A. 352, 113-130.
 * 
 * - Merks, R. M. H. and Glazier, J. A., 2006. Dynamic mechanisms of blood
 * vessel growth. Nonlinearity 19, C1-C10.
 * 
 * - Merks, R. M. H., Perryn, E. D., Shirinifard, A., and Glazier, J. A., 2008. Contact-inhibited
 * chemotaxis in de novo and sprouting blood-vessel growth. PLoS Comput Biol 4(9): e1000163.  
 *
 */
