# Supplementary material for: Computational modelling of cell motility modes emerging from cell-matrix adhesion dynamics
Source: PLoS Comput Biol. 2022 Feb 14;18(2):e1009156. doi: 10.1371/journal.pcbi.1009156 (PMC8880896; doi:10.1371/journal.pcbi.1009156)
Supplement: S2 Data — To use the model, open https://ingewortel.github.io/2021-motility-from-adhesion/. Alternatively, download the Supporting Data File (also deposited at https://dx.doi.org/10.5281/zenodo.5914705), unzip the folder “Artistoo” and open Artistoo/active-adhesion/index.html within a web browser. (TGZ) [file pcbi.1009156.s010.tgz]

Archive with 22 entries (19 files):
- ._Artistoo
- Artistoo
- Artistoo/._active-adhesion
- Artistoo/active-adhesion
- Artistoo/._.DS_Store
- Artistoo/.DS_Store
- Artistoo/._src
- Artistoo/src
- Artistoo/src/._sliders.js
- Artistoo/src/sliders.js
- Artistoo/src/._fpsmeter.min.js
- Artistoo/src/fpsmeter.min.js
- Artistoo/src/._slider-magic.js
- Artistoo/src/slider-magic.js
- Artistoo/src/._example-style.css
- Artistoo/src/example-style.css
- Artistoo/src/._artistoo.js
- Artistoo/src/artistoo.js
- Artistoo/src/._style-valentine.css
- Artistoo/src/style-valentine.css
- Artistoo/active-adhesion/._index.html
- Artistoo/active-adhesion/index.html
