# Supplementary material for: Computational modelling of cell motility modes emerging from cell-matrix adhesion dynamics
Source: PLoS Comput Biol. 2022 Feb 14;18(2):e1009156. doi: 10.1371/journal.pcbi.1009156 (PMC8880896; doi:10.1371/journal.pcbi.1009156)
Supplement: S2 Data — To use the model, open https://ingewortel.github.io/2021-motility-from-adhesion/. Alternatively, download the Supporting Data File (also deposited at https://dx.doi.org/10.5281/zenodo.5914705), unzip the folder “Artistoo” and open Artistoo/active-adhesion/index.html within a web browser. (TGZ) [file pcbi.1009156.s010.tgz › Artistoo/src/sliders.js]

function initializeSliders(){
	const allRanges = document.querySelectorAll(".range-wrap");
	allRanges.forEach(wrap => {
	  const range = wrap.querySelector(".range");
	  const bubble = wrap.querySelector(".bubble");

	  range.addEventListener("input", () => {
	  	/*if( range.id == "mact" ){
	  		sim.C.getConstraint("ActivityConstraint").conf.MAX_ACT[1]=range.value
	  	} else if ( range.id == "lact" ){
	  		sim.C.getConstraint("ActivityConstraint").conf.LAMBDA_ACT[1]=range.value
	  	}*/
		setBubble(range, bubble);
	  });
	  setBubble(range, bubble);
	});
	

}

function setBubble(range, bubble) {
  const val = range.value;
  const min = range.min ? range.min : 0;
  const max = range.max ? range.max : 100;
  const newVal = Number(((val - min) * 100) / (max - min));
  bubble.innerHTML = val;

  // Sorta magic numbers based on size of the native UI thumb
  bubble.style.left = `calc(${newVal}% + (${8 - newVal * 0.15}px))`;
}


function initializeTogglers(){
	$("button.btn-toggle").on( "click", function( event ) {
		//console.log($(this).parents("div.parmWrapper"))
		$(this).children(".toggle-icon").toggleClass('fa-chevron-down fa-chevron-up');
		$(event.target).closest("div.parmWrapper").children(".parmBox").toggleClass("collapsed");
		
	})
}
