# Supplementary material for: Computational modelling of cell motility modes emerging from cell-matrix adhesion dynamics
Source: PLoS Comput Biol. 2022 Feb 14;18(2):e1009156. doi: 10.1371/journal.pcbi.1009156 (PMC8880896; doi:10.1371/journal.pcbi.1009156)
Supplement: S2 Data — To use the model, open https://ingewortel.github.io/2021-motility-from-adhesion/. Alternatively, download the Supporting Data File (also deposited at https://dx.doi.org/10.5281/zenodo.5914705), unzip the folder “Artistoo” and open Artistoo/active-adhesion/index.html within a web browser. (TGZ) [file pcbi.1009156.s010.tgz › Artistoo/src/fpsmeter.min.js]

/*! FPSMeter 0.3.1 - 9th May 2013 | https://github.com/Darsain/fpsmeter */
(function(m,j){function s(a,e){for(var g in e)try{a.style[g]=e[g]}catch(j){}return a}function H(a){return null==a?String(a):"object"===typeof a||"function"===typeof a?Object.prototype.toString.call(a).match(/\s([a-z]+)/i)[1].toLowerCase()||"object":typeof a}function R(a,e){if("array"!==H(e))return-1;if(e.indexOf)return e.indexOf(a);for(var g=0,j=e.length;g<j;g++)if(e[g]===a)return g;return-1}function I(){var a=arguments,e;for(e in a[1])if(a[1].hasOwnProperty(e))switch(H(a[1][e])){case "object":a[0][e]=
I({},a[0][e],a[1][e]);break;case "array":a[0][e]=a[1][e].slice(0);break;default:a[0][e]=a[1][e]}return 2<a.length?I.apply(null,[a[0]].concat(Array.prototype.slice.call(a,2))):a[0]}function N(a){a=Math.round(255*a).toString(16);return 1===a.length?"0"+a:a}function S(a,e,g,j){if(a.addEventListener)a[j?"removeEventListener":"addEventListener"](e,g,!1);else if(a.attachEvent)a[j?"detachEvent":"attachEvent"]("on"+e,g)}function D(a,e){function g(a,b,d,c){return y[0|a][Math.round(Math.min((b-d)/(c-d)*J,J))]}
function r(){f.legend.fps!==q&&(f.legend.fps=q,f.legend[T]=q?"FPS":"ms");K=q?b.fps:b.duration;f.count[T]=999<K?"999+":K.toFixed(99<K?0:d.decimals)}function m(){z=A();L<z-d.threshold&&(b.fps-=b.fps/Math.max(1,60*d.smoothing/d.interval),b.duration=1E3/b.fps);for(c=d.history;c--;)E[c]=0===c?b.fps:E[c-1],F[c]=0===c?b.duration:F[c-1];r();if(d.heat){if(w.length)for(c=w.length;c--;)w[c].el.style[h[w[c].name].heatOn]=q?g(h[w[c].name].heatmap,b.fps,0,d.maxFps):g(h[w[c].name].heatmap,b.duration,d.threshold,
0);if(f.graph&&h.column.heatOn)for(c=u.length;c--;)u[c].style[h.column.heatOn]=q?g(h.column.heatmap,E[c],0,d.maxFps):g(h.column.heatmap,F[c],d.threshold,0)}if(f.graph)for(p=0;p<d.history;p++)u[p].style.height=(q?E[p]?Math.round(O/d.maxFps*Math.min(E[p],d.maxFps)):0:F[p]?Math.round(O/d.threshold*Math.min(F[p],d.threshold)):0)+"px"}function k(){20>d.interval?(x=M(k),m()):(x=setTimeout(k,d.interval),P=M(m))}function G(a){a=a||window.event;a.preventDefault?(a.preventDefault(),a.stopPropagation()):(a.returnValue=
!1,a.cancelBubble=!0);b.toggle()}function U(){d.toggleOn&&S(f.container,d.toggleOn,G,1);a.removeChild(f.container)}function V(){f.container&&U();h=D.theme[d.theme];y=h.compiledHeatmaps||[];if(!y.length&&h.heatmaps.length){for(p=0;p<h.heatmaps.length;p++){y[p]=[];for(c=0;c<=J;c++){var b=y[p],e=c,g;g=0.33/J*c;var j=h.heatmaps[p].saturation,m=h.heatmaps[p].lightness,n=void 0,k=void 0,l=void 0,t=l=void 0,v=n=k=void 0,v=void 0,l=0.5>=m?m*(1+j):m+j-m*j;0===l?g="#000":(t=2*m-l,k=(l-t)/l,g*=6,n=Math.floor(g),
v=g-n,v*=l*k,0===n||6===n?(n=l,k=t+v,l=t):1===n?(n=l-v,k=l,l=t):2===n?(n=t,k=l,l=t+v):3===n?(n=t,k=l-v):4===n?(n=t+v,k=t):(n=l,k=t,l-=v),g="#"+N(n)+N(k)+N(l));b[e]=g}}h.compiledHeatmaps=y}f.container=s(document.createElement("div"),h.container);f.count=f.container.appendChild(s(document.createElement("div"),h.count));f.legend=f.container.appendChild(s(document.createElement("div"),h.legend));f.graph=d.graph?f.container.appendChild(s(document.createElement("div"),h.graph)):0;w.length=0;for(var q in f)f[q]&&
h[q].heatOn&&w.push({name:q,el:f[q]});u.length=0;if(f.graph){f.graph.style.width=d.history*h.column.width+(d.history-1)*h.column.spacing+"px";for(c=0;c<d.history;c++)u[c]=f.graph.appendChild(s(document.createElement("div"),h.column)),u[c].style.position="absolute",u[c].style.bottom=0,u[c].style.right=c*h.column.width+c*h.column.spacing+"px",u[c].style.width=h.column.width+"px",u[c].style.height="0px"}s(f.container,d);r();a.appendChild(f.container);f.graph&&(O=f.graph.clientHeight);d.toggleOn&&("click"===
d.toggleOn&&(f.container.style.cursor="pointer"),S(f.container,d.toggleOn,G))}"object"===H(a)&&a.nodeType===j&&(e=a,a=document.body);a||(a=document.body);var b=this,d=I({},D.defaults,e||{}),f={},u=[],h,y,J=100,w=[],W=0,B=d.threshold,Q=0,L=A()-B,z,E=[],F=[],x,P,q="fps"===d.show,O,K,c,p;b.options=d;b.fps=0;b.duration=0;b.isPaused=0;b.tickStart=function(){Q=A()};b.tick=function(){z=A();W=z-L;B+=(W-B)/d.smoothing;b.fps=1E3/B;b.duration=Q<L?B:z-Q;L=z};b.pause=function(){x&&(b.isPaused=1,clearTimeout(x),
C(x),C(P),x=P=0);return b};b.resume=function(){x||(b.isPaused=0,k());return b};b.set=function(a,c){d[a]=c;q="fps"===d.show;-1!==R(a,X)&&V();-1!==R(a,Y)&&s(f.container,d);return b};b.showDuration=function(){b.set("show","ms");return b};b.showFps=function(){b.set("show","fps");return b};b.toggle=function(){b.set("show",q?"ms":"fps");return b};b.hide=function(){b.pause();f.container.style.display="none";return b};b.show=function(){b.resume();f.container.style.display="block";return b};b.destroy=function(){b.pause();
U();b.tick=b.tickStart=function(){}};V();k()}var A,r=m.performance;A=r&&(r.now||r.webkitNow)?r[r.now?"now":"webkitNow"].bind(r):function(){return+new Date};for(var C=m.cancelAnimationFrame||m.cancelRequestAnimationFrame,M=m.requestAnimationFrame,r=["moz","webkit","o"],G=0,k=0,Z=r.length;k<Z&&!C;++k)M=(C=m[r[k]+"CancelAnimationFrame"]||m[r[k]+"CancelRequestAnimationFrame"])&&m[r[k]+"RequestAnimationFrame"];C||(M=function(a){var e=A(),g=Math.max(0,16-(e-G));G=e+g;return m.setTimeout(function(){a(e+
g)},g)},C=function(a){clearTimeout(a)});var T="string"===H(document.createElement("div").textContent)?"textContent":"innerText";D.extend=I;window.FPSMeter=D;D.defaults={interval:100,smoothing:10,show:"fps",toggleOn:"click",decimals:1,maxFps:60,threshold:100,position:"absolute",zIndex:10,left:"5px",top:"5px",right:"auto",bottom:"auto",margin:"0 0 0 0",theme:"dark",heat:0,graph:0,history:20};var X=["toggleOn","theme","heat","graph","history"],Y="position zIndex left top right bottom margin".split(" ")})(window);(function(m,j){j.theme={};var s=j.theme.base={heatmaps:[],container:{heatOn:null,heatmap:null,padding:"5px",minWidth:"95px",height:"30px",lineHeight:"30px",textAlign:"right",textShadow:"none"},count:{heatOn:null,heatmap:null,position:"absolute",top:0,right:0,padding:"5px 10px",height:"30px",fontSize:"24px",fontFamily:"Consolas, Andale Mono, monospace",zIndex:2},legend:{heatOn:null,heatmap:null,position:"absolute",top:0,left:0,padding:"5px 10px",height:"30px",fontSize:"12px",lineHeight:"32px",fontFamily:"sans-serif",
textAlign:"left",zIndex:2},graph:{heatOn:null,heatmap:null,position:"relative",boxSizing:"padding-box",MozBoxSizing:"padding-box",height:"100%",zIndex:1},column:{width:4,spacing:1,heatOn:null,heatmap:null}};j.theme.dark=j.extend({},s,{heatmaps:[{saturation:0.8,lightness:0.8}],container:{background:"#222",color:"#fff",border:"1px solid #1a1a1a",textShadow:"1px 1px 0 #222"},count:{heatOn:"color"},column:{background:"#3f3f3f"}});j.theme.light=j.extend({},s,{heatmaps:[{saturation:0.5,lightness:0.5}],
container:{color:"#666",background:"#fff",textShadow:"1px 1px 0 rgba(255,255,255,.5), -1px -1px 0 rgba(255,255,255,.5)",boxShadow:"0 0 0 1px rgba(0,0,0,.1)"},count:{heatOn:"color"},column:{background:"#eaeaea"}});j.theme.colorful=j.extend({},s,{heatmaps:[{saturation:0.5,lightness:0.6}],container:{heatOn:"backgroundColor",background:"#888",color:"#fff",textShadow:"1px 1px 0 rgba(0,0,0,.2)",boxShadow:"0 0 0 1px rgba(0,0,0,.1)"},column:{background:"#777",backgroundColor:"rgba(0,0,0,.2)"}});j.theme.transparent=
j.extend({},s,{heatmaps:[{saturation:0.8,lightness:0.5}],container:{padding:0,color:"#fff",textShadow:"1px 1px 0 rgba(0,0,0,.5)"},count:{padding:"0 5px",height:"40px",lineHeight:"40px"},legend:{padding:"0 5px",height:"40px",lineHeight:"42px"},graph:{height:"40px"},column:{width:5,background:"#999",heatOn:"backgroundColor",opacity:0.5}})})(window,FPSMeter);
