# Supplementary material for: Computational modelling of cell motility modes emerging from cell-matrix adhesion dynamics
Source: PLoS Comput Biol. 2022 Feb 14;18(2):e1009156. doi: 10.1371/journal.pcbi.1009156 (PMC8880896; doi:10.1371/journal.pcbi.1009156)
Supplement: S2 Data — To use the model, open https://ingewortel.github.io/2021-motility-from-adhesion/. Alternatively, download the Supporting Data File (also deposited at https://dx.doi.org/10.5281/zenodo.5914705), unzip the folder “Artistoo” and open Artistoo/active-adhesion/index.html within a web browser. (TGZ) [file pcbi.1009156.s010.tgz › Artistoo/src/example-style.css]

body{
		font-family: "HelveticaNeue-Light", "Helvetica Neue Light", "Helvetica Neue",
		 Helvetica, Arial, "Lucida Grande", sans-serif;
	 padding : 50px;
}
td {
	 padding: 10px;
	 vertical-align: top;
}
.pageContainer {
	max-width:800px;
	margin:auto;
	padding-bottom:50px;
}

.simulationContainer{
	max-width:600px
	overflow:auto;
	margin:auto;
	margin-top:20px;
	margin-bottom:20px;
}
.range{
	width:70%
}
.sliderContainer{
	margin:0px;
	background: #f6f6f6;
	border-radius: 5px;
	padding-top:10px;
	padding-bottom:10px;
	font-size:80%;
}
.sliderContainer  td {
	padding : 3px;
	padding-left: 0px;
	margin:0px;
}


.containerTitle{
	font-weight:800;
}
.parm-desc{
	font-style:italic;
	color: #666666;
	font-weight:350;
	font-size:90%;
}
.timeLogContainer{
	position:relative;
	top:100%;
	/*width:100%;
	height:100%;*/
}
.timeLogger{
	
}
.logger{
	font-size:80%;
}

.parmBox{
	transition: all 0.3s;
}
.parmBox textarea{
	width: 100%;
	height: 250px;
}

.collapsed{
	transition: all 0.3s;
	height:0;
	overflow:hidden;
}
.btn-toggle{
	padding:0px;
	padding-bottom:5px;
	color:gray;
}
.btn{
	padding-top:0px
}
.btn :hover{
	color: gray;
}
