# Supplementary material for: Computational modelling of cell motility modes emerging from cell-matrix adhesion dynamics
Source: PLoS Comput Biol. 2022 Feb 14;18(2):e1009156. doi: 10.1371/journal.pcbi.1009156 (PMC8880896; doi:10.1371/journal.pcbi.1009156)
Supplement: S2 Data — To use the model, open https://ingewortel.github.io/2021-motility-from-adhesion/. Alternatively, download the Supporting Data File (also deposited at https://dx.doi.org/10.5281/zenodo.5914705), unzip the folder “Artistoo” and open Artistoo/active-adhesion/index.html within a web browser. (TGZ) [file pcbi.1009156.s010.tgz › Artistoo/src/style-valentine.css]

.container {
	max-width: 700px;
	margin: auto;
	font-size:1.2rem!important;
}


body {
  font-family: Lora, serif;
  padding : 50px;
  padding-top : 150px;
  text-align:justify;
  font-size:1.6rem!important;
}

.lead {
	font-size:1.4rem!important;
}

h1 {
  font-family: "HelveticaNeue-Light", "Helvetica Neue Light", "Helvetica Neue",
		 Helvetica, Arial, "Lucida Grande", sans-serif;
  margin-bottom: 1em!important;
  font-size:3rem;
  font-weight:normal;
}

ul {
	padding-left:50px!important;
}


h2 {
	margin-top:3em!important;
	margin-bottom: 1rem!important;
}

h3 {
	margin-top:3em!important;
	margin-bottom: 1rem!important;
}


td {
	 padding: 10px;
	 vertical-align: top;
}
.center {
	
}

.mybutton {
        background-color: hotpink;
         font-family: "HelveticaNeue-Light", "Helvetica Neue Light", "Helvetica Neue",
		 Helvetica, Arial, "Lucida Grande", sans-serif;
        border: none;
        color: white;
        padding: 10px 15px;
        text-align: center;
        text-decoration: none;
        display: inline-block;
        font-size: 1.4rem!important;
        margin: 4px 2px;
        cursor: pointer;
        }
    
.mybutton:hover {
	background-color:#ffbde7;
}

a:link {
  color: #009dff;
}

a:visited {
	color: #009dff;
}

/* mouse over link */
a:hover {
  color: hotpink;
}
.range {
  -webkit-appearance: none;
  width: 100%;
  height: 15px;
  border-radius: 5px;  
  background: #eaecef;
  outline: none;
  opacity: 1;
  -webkit-transition: .2s;
  transition: opacity .2s;
}

.range::-webkit-slider-thumb {
  -webkit-appearance: none;
  appearance: none;
  width: 25px;
  height: 25px;
  border-radius: 50%; 
  background: hotpink;
  cursor: pointer;
}

.range::-moz-range-thumb {
  width: 25px;
  height: 25px;
  border-radius: 50%;
  background: hotpink;
  cursor: pointer;
}

.range-wrap {
  position: relative;
  margin: 0 auto 20px;
}
.bubble {
  background: hotpink;
  color: white;
  padding: 4px 12px;
  position: absolute;
  border-radius: 4px;
  left: 50%;
  transform: translateX(-50%);
}
.bubble::after {
  content: "";
  position: absolute;
  width: 2px;
  height: 2px;
  background: hotpink;
  top: -1px;
  left: 50%;
}
td {
	 padding: 10px;
	 vertical-align: top;
}
